# Supplementary material for: Enhanced Therapeutic Effects of 177Lu-DOTA-M5A in Combination with Heat Shock Protein 90 Inhibitor Onalespib in Colorectal Cancer Xenografts
Source: Cancers (Basel). 2023 Aug 24;15(17):4239. doi: 10.3390/cancers15174239 (PMC10486833; doi:10.3390/cancers15174239)
Supplement: Supplementary file 1 [file cancers-15-04239-s001.zip]

Archive with 4 entries (4 files):
- Figure S1.pdf
- Figure S2.pdf
- Figure S3.pdf
- Supplementary Decument S1.pdf
